# Supplementary material for: Persistent Neutrophil to Lymphocyte Ratio >3 during Treatment with Enzalutamide and Clinical Outcome in Patients with Castration-Resistant Prostate Cancer
Source: PLoS One. 2016 Jul 19;11(7):e0158952. doi: 10.1371/journal.pone.0158952 (PMC4951050; doi:10.1371/journal.pone.0158952)
Supplement: S1 Table — (XLS) [file pone.0158952.s001.xls]

## Sheet: Clinical data
ID	Gleas score	Prev Line	Prev Abi	Visceral sites	Multiple met sites	PS ECOG	Basal NLR	1-month NLR	Prognostic group 0-1mo	3-month NLR	Prognostic group 0-3mo	PSA RR (<50%)	PD	Alive Status	Date start therapy	Date of PD or date of last fu	Date of last FU or death
1	0	0	0	0	0	0	0	0	1	0	1	1	1	1	2012-09-21	2012-11-29	2013-07-19
2	0	0	0	1	1	0	0	0	1	1	2	1	1	1	2012-10-16	2013-12-27	2013-07-09
3	1	0	0	0	1	0	1	1	4	0	3	1	1	1	2012-12-05	2013-05-31	2014-05-23
4	0	1	0	0	1	0	1	0	3	1	4	0	1	1	2012-12-05	2013-03-11	2014-06-06
5	1	0	0	0	0	0	1	0	3	0	3	1	1	0	2013-01-22	2013-05-13	2014-10-07
6	0	0	0	0	0	0	0	0	1	0	1	0	0	0	2013-02-08	2013-12-10	2014-10-07
7	1	1	0	0	0	0	0	0	1	0	1	0	0	1	2013-02-08	2013-12-10	2014-06-06
8	1	0	0	0	0	0	1	0	3	0	3	0	1	0	2013-02-22	2013-05-23	2014-09-15
9	1	0	0	0	1	0	0	0	1	0	1	0	0	0	2013-04-03	2013-12-10	2014-10-07
10	1	1	1	0	1	0	0	0	1	0	1	1	1	1	2012-08-03	2012-10-03	2013-02-04
11	1	1	1	0	1	0	1	1	4	1	4	0	1	1	2012-08-03	2012-10-25	2013-03-30
12	1	1	1	0	0	0	1	1	4	1	4	1	1	1	2012-08-03	2012-10-04	2012-12-17
13	0	1	0	0	1	1	1	0	3	1	4	0	1	1	2012-09-17	2013-05-07	2013-11-21
14	1	1	1	0	0	0	1	1	4	1	4	1	1	1	2012-09-14	2012-10-31	2012-11-17
15	1	1	1	1	1	0	0	0	1	0	1	1	1	1	2012-09-20	2013-01-10	2013-07-03
16	0	1	1	0	0	0	1	1	4	0	3	1	1	1	2012-09-21	2012-12-12	2013-02-12
17	2	1	1	0	1	0	1	1	4	1	4	0	1	1	2012-09-20	2013-07-25	2014-05-09
18	0	0	0	0	0	0	0	0	1	0	1	0	1	1	2012-09-27	2012-12-10	2013-03-28
19	1	0	0	0	0	0	0	0	1	1	2	0	1	0	2012-10-16	2013-01-07	2014-10-07
20	1	0	0	0	0	0	1	0	3	1	4	0	1	1	2012-10-30	2013-06-06	2014-02-07
21	1	0	0	0	1	0	0	1	2	1	2	1	1	1	2012-11-13	2013-02-04	2013-06-02
22	2	1	0	0	1	0	0	0	1	0	1	0	0	0	2012-11-05	2013-12-05	16//09/2014
23	0	1	0	0	0	0	1	0	3	0	3	0	1	1	2012-12-14	2013-05-03	2013-11-14
24	1	1	1	1	1	0	1	0	3	0	3	1	1	0	2013-01-22	2013-04-30	2013-09-02
25	1	1	1	0	0	1	1	1	4	1	4	0	1	1	2013-02-11	2013-06-13	2013-06-16
26	0	1	1	0	0	0	0	0	1	0	1	0	1	0	2013-04-16	2014-01-23	2014-01-23
27	0	1	1	0	0	1	1	1	4	1	4	1	1	1	2012-08-03	2012-09-22	2012-09-26
28	0	1	1	0	0	0	0	1	2	1	2	1	1	1	2012-09-21	2013-03-29	2013-05-28
29	1	0	0	1	1	0	1	1	4	1	4	1	1	1	2012-10-23	2013-01-09	2013-01-09
30	1	0	0	1	1	0	0	0	1	0	1	1	1	0	2012-11-09	2013-01-21	2013-01-31
31	1	1	1	1		0	1	0	3	1	4	0	1	1	2012-10-09	2012-12-04	2013-01-21
32	1	0	0	1	1	1	1	1	4	1	4	1	1	1	2013-01-02	2013-02-06	2013-02-06
33	0	0	0	0	1	0	1	0	3	1	4	0	1	1	2012-10-29	2013-03-11	2013-07-18
34	0	0	0	0	0	0	0	0	1	0	1	0	1	1	2013-02-20	2013-05-08	2013-08-24
35	1	1	0	0	0	0	0	0	1	1	2	1	1	1	2012-09-21	2012-11-16	2013-01-03
36	0	0	0	0	1	0	0	0	1	1	2	1	1	0	2012-10-16	2013-01-05	2015-01-26
37	1	0	0	0	0	0	1	1	4	1	4	1	1	0	2014-05-23	2014-09-24	2015-01-26
38	1	1	1	0	1	0	0	0	1	0	1	0	1	0	2014-08-01	2014-10-24	2015-01-26
39	0	1	1	0	1	0	1	1	4	1	4	1	1	0	2014-09-05	2014-11-24	2015-01-16
40	1	1	1	0	1	0	1	1	4	1	4	1	1	1	2014-10-07	2014-11-18	2014-12-27
41	1	1	1	1	1	0	0	0	1	0	1	0	1	0	2014-12-11	2015-04-23	2015-01-27
42	1	1	1	0	0	0	1	0	3	1	4	1	1	0	2014-12-15	2015-02-10	2015-02-10
43	0	1	1	0	0	0	1	1	4	1	4	1	1	0	2014-12-15	2015-02-10	2015-05-11
44	1	0	0	0	1	0	0	0	1	0	1	0	1	1	2012-11-15	2013-09-18	2014-08-29
45	1	1	1	0	1	0	0	0	1	0	1	0	1	1	2012-11-15	2013-05-17	2013-10-23
46	0	0	0	0	1	0	0	0	1	0	1	0	1	1	2012-11-15	2013-01-31	2014-04-14
47	1	0	0	0	1	0	1	1	4	1	4	0	1	1	2012-11-15	2013-09-12	2014-03-05
48	0	1	0	0	0	0	1	1	4	1	4	0	1	1	2012-11-15	2014-01-24	2014-10-10
49	1	0	0	0	0	0	0	0	1	0	1	0	1	1	2012-11-15	2013-09-05	2014-10-10
50	1	0	0	0	1	0	0	0	1	0	1	0	1	2	2012-11-15	2014-03-14	2014-08-11
51	2	0	1	0	0	0	0	0	1	0	1	1	1	1	2012-11-15	2013-09-19	2014-09-30
52	1	0	0	0	1	1	1	1	4	1	4	0	1	1	2013-01-11	2013-08-08	2014-04-09
53	1	1	0	0	1	0	1	0	3	0	3	1	1	2	2012-11-29	2013-02-21	2014-05-05
54	0	0	0	0	1	0	1	0	3	0	3	0	1	2	2012-11-29	2013-06-21	2014-01-25
55	0	0	0	0	1	0	0	0	1	0	1	0	1	1	2012-11-29	2013-10-08	2013-10-08
56	1	0	0	0	0	0	0	0	1	0	1	0	1	1	2012-12-04	2013-10-07	2014-10-08
57	0	0	0	0	0	0	0	0	1	0	1	0	0	1	2012-12-11	2014-10-09	2014-10-10
58	1	0	0	0	0	0	0	0	1	0	1	0	1	1	2013-01-10	2014-05-09	2014-10-10
59	1	0	0	0	1	0	0	0	1	0	1	0	1	1	2013-01-10	2013-11-20	2014-10-10
60	2	1	1	0	1	0	1	0	3	0	3	1	1	2	2013-01-15	2013-04-11	2013-05-24
61	1	1	0	0	1	0	1	1	4	0	3	1	1	2	2013-01-10	2013-03-29	2013-11-23
62	0	0	1	0	0	0	0	0	1	0	1	1	1	2	2013-01-10	2013-04-09	2013-04-11
63	0	0	0	0	1	0	1	0	3	0	3	0	0	1	2013-01-10	2014-10-09	2014-10-10
64	1	1	0	0	1	0	0	0	1	0	1	0	1	1	2013-01-10	2013-04-04	2014-10-10
65	1	0	0	0	0	0	0	0	1	0	1	1	1	2	2013-01-24	2013-11-05	2014-07-30
66	0	0	0	0	0	0	0	0	1	0	1	0	1	1	2013-01-25	2014-10-09	2014-10-10
67	1	0	0	0	1	0	0	0	1	0	1	0	1	1	2013-01-26	2014-09-28	2014-10-02
68	0	0	0	1	1	0	0	0	1	0	1	0	1	2	2013-01-27	2013-11-07	2013-12-01
69	0	0	1	1	1	0	0	0	1	0	1	1	1	2	2013-05-30	2013-09-02	2013-12-12
70	1	0	0	0	1	0	1	1	4	1	4	0	1	1	2013-02-01	2013-05-15	2014-10-10
71	1	1	0	0	0	1	0	0	1	0	1	0	1	2	2013-02-07	2013-07-24	2013-09-01
72	1	0	0	0	1	0	0	0	1	0	1	0	1	2	2013-03-01	2014-01-17	2014-02-20
73	0	1	1	0	1	0	1	1	4	1	4	1	1	2	2013-03-01	2013-05-31	2013-05-31
74	1	0	0	0	1	0	0	1	2	1	2	0	0	2	2013-03-21	2013-08-28	2013-09-25
75	7	0	0	2	1	0	0	0	1	0	1	1	1	1	2013-10-01	2013-07-01	2014-06-27
76	6	0	0	2	1	0	0	0	1	0	1	0	1	0	2013-01-04	2014-08-08	2014-10-10
77	8	1	0	1	0	1	0	0	1	0	1	1	0	1	2013-02-27	2013-10-07	2014-06-01
78	9	1	0	2	1	1	1	1	4	1	4	0	1	1	2013-03-06	2013-10-04	2014-05-24
79	7	1	0	1	0	1	1	1	4	1	4	1	1	1	2013-02-25	2013-05-15	2013-12-09
80	7	1	0	2	1	2	1	0	3	1	4	1	1	1	2013-03-07	2013-06-01	2013-06-15
81	9	1	0	2	1	0	0	0	1	1	2	1	1	0	2013-04-11	2013-09-12	2014-09-19
82	5	1	0	2	1	0	1	1	4	0	3	1	1	0	2013-04-09	2013-05-27	2014-10-03
83	0	0	0	0	0	0	1	1	4	1	4	1	1	1	2012-10-25	2012-12-20	2014-05-20
84	0	1	1	0	1	0	1	0	3	1	4	1	1	1	2013-01-24	2013-03-21	2013-05-10
85	1	0	1	0	0	0	1	0	3	1	4	0	1	1	2013-03-22	2013-08-05	2013-10-05
86	1	0	0	0	1	0	0	0	1	0	1	0	1	1	2013-03-22	2013-10-15	2014-02-27
87	1	0	1	0	1	0	0	0	1	0	1	1	0	0	2013-02-22	2013-11-12	2013-11-12
88	0	1	1	0	1	0	0	1	2	0	1	0	1	0	2013-02-25	2014-04-28	2014-10-02
89	0	0	1	0	0	0	0	0	1	0	1	0	1	0	2012-12-12	2014-07-15	2014-09-22
90	0	0	0	0	1	0	1	0	3	0	3	0	1	0	2013-03-22	2014-06-06	2014-10-17
91	1	0	0	0	0	0	0	0	1	0	1	0	0	0	2012-11-27	2014-09-30	2014-09-30
92	1	0	0	0	1	0	1	1	4	1	4	1	0	0	2014-09-11	2014-10-13	2014-10-13
93	1	0	0	0	0	0	1	0	3	0	3	0	0	0	2014-09-02	2014-10-01	2014-10-01
94	1	0	0	0	0	1	1	1	4	1	4	1	0	0	2014-06-16	2014-09-18	2014-09-18
95	1	0	0	0	1	0	1	1	4	1	4	1	0	0	2014-07-15	2014-09-23	2014-09-23
96	2	0	0	0	1	0	0	0	1	0	1	1	1	0	2014-05-20	2014-07-09	2014-09-09
97	2	1	0	1	1	0	0	0	1	0	1	0	0	0	2014-05-15	2014-10-01	2014-10-01
98	1	1	0	1	1	0	1	1	4	1	4	1	1	1	2014-05-07	2014-08-01	2014-09-10
99	2	0	0	0	1	0	1	1	4	1	4	1	1	1	2014-04-08	2014-06-04	2014-09-04
100	0	0	0	0	0	0	1	1	4	1	4	0	1	0	2014-03-28	2014-10-08	2014-10-08
101	1	0	0	0	0	0	1	1	4	1	4	0	1	0	2014-06-27	2014-09-08	2014-08-25
102	1	0	0	1	1	0	1	0	3	0	3	1	1	0	2014-03-01	2014-08-12	2014-09-27
103	1	0	0	1	1	1	0	1	2	1	2	1	1	0	2014-02-19	2014-07-25	2014-10-17
104	2	0	0	1	1	0	0	0	1	1	2	1	1	0	2014-02-21	2014-07-18	2014-09-03
105	1	0	0	0	0	0	1	1	4	1	4	1	1	1	2013-12-03	2014-06-15	2014-06-15
106	0	0	0	1	1	0	0	0	1	0	1	0	0	0	2013-12-06	2014-09-05	2014-09-05
107	2	1	0	0	1	0	0	1	2	0	1	1	0	0	2013-10-29	2014-01-27	2014-10-20
108	0	0	0	0	0	0	0	0	1	0	1	0	0	0	2013-10-30	2014-06-11	2014-10-16
109	0	1	0	1	1	0	1	1	4	1	4	1	1	1	2013-10-22	2014-03-16	2014-03-16
110	1	0	0	0	0	0	1	0	3	0	3	0	0	0	2013-10-15	2014-10-14	2014-10-14
111	2	0	0	0	0	0	1	1	4	1	4	1	1	1	2013-08-13	2013-10-30	2014-02-04
112	1	1	0	1	1	0	1	1	4	1	4	0	0	0	2013-07-12	2014-10-03	2014-10-03
113	1	0	1	0	0	0	1	1	4	1	4	1	1	1	2014-01-07	2014-06-03	2014-08-03
114	1	0	0	0	0	0	0	0	1	1	1	1	1	1	2014-01-07	2014-04-22	2014-09-30
115	2	0	0	0	1	0	1	1	4	1	4	1	1	0	2013-12-12	2014-01-07	2014-10-14
116	2	0	0	0	1	0	0	0	1	0	1	0	1	1	2013-12-31	2014-07-03	2014-10-07
117	1	0	0	0	0	0	1	1	4	0	3	0	0	0	2013-12-31	2014-11-18	2014-11-18
118	2	1	0	0	0	0	1	0	3	0	3	0	0	0	2013-12-24	2014-10-28	2014-10-28
119	0	0	0	1	1	0	1	1	4	0	3	1	1	0	2013-12-17	2014-05-01	2014-09-15
120	1	0	0	0	0	0	1	0	3	0	3	0	0	0	2013-12-17	2014-11-18	2014-11-18
121	1	0	0	0	0	0	1	1	4	1	4	1	1	0	2014-01-14	2014-08-13	2014-11-13
122	2	0	0	0	0	0	1	1	4	1	4	1	1	1	2013-12-16	2014-01-14	2014-06-12
123	1	0	0	0	0	0	1	0	3	0	3	0	0	0	2014-02-25	2014-04-22	2014-11-04
124	1	0	0	0	1	0	1	1	4	1	4	1	1	0	2014-03-24	2014-05-28	2014-11-03
125	2	1	1	1	1	1	1	1	4	1	4	1	1	1	2014-04-15	2014-06-10	2014-06-13
126	1	0	0	0	0	0	0	0	1	0	1	0	0	0	2014-04-15	2014-11-18	2014-11-18
127	1	0	0	1	1	0	1	1	4	1	4	0	1	1	2014-02-26	2014-05-06	2014-09-17
128	0	0	0	1	1	0	0	0	1	0	1	0	1	0	2014-04-08	2014-09-22	2014-01-21
129	1	1	1	0	0	0	1	0	3	0	3	1	1	0	2014-02-04	2014-11-18	2014-11-18
130	1	0	0	1	1	0	1	0	3	0	3	1	1	1	2014-04-01	2014-05-27	2014-09-20
131	0	0	0	0	1	0	0	0	1	0	1	1	1	1	2014-02-19	2014-05-27	2014-10-30
132	0	0	0	0	1	0	0	0	1	0	1	0	0	0	2014-04-29	2014-11-18	2014-11-18
133	1	0	0	0	0	0	0	1	2	0	1	1	0	0	2014-04-29	2014-11-04	2014-11-04
134	1	0	0	0	1	0	1	1	4	1	4	1	0	0	2014-05-06	2014-11-18	2014-11-18
135	1	0	0	0	0	0	1	0	3	0	3	1	1	1	2014-04-22	2014-07-16	2014-07-28
136	2	0	0	1	1	0	1	1	4	1	4	0	0	0	2014-05-27	2014-11-11	2014-11-11
137	1	0	0	1	1	0	1	0	3	0	3	1	1	0	2014-06-10	2014-12-01	2014-11-11
138	1	0	0	0	0	1	1	0	3	0	3	1	1	1	2014-04-15	2014-05-13	2014-06-02
139	1	0	0	1	1	0	1	0	3	1	4	0	0	0	2014-06-17	2014-11-18	2014-11-18
140	0	0	0	0	1	1	1	1	4	1	4	0	0	0	2014-07-01	2014-12-02	2014-12-02
141	2	0	0	0	0	0	0	0	1	0	1	0	0	0	2014-07-08	2014-12-02	2014-12-02
142	2	0	0	0	1	1	1	0	3	0	3	1	0	0	2014-06-26	2014-12-01	2014-12-01
143	1	1	0	0	0	1	0	0	1	1	2	0	0	0	2014-07-22	2014-11-18	2014-11-18
144	2	0	0	0	1	0	1	1	4	0	3	0	0	0	2014-07-22	2014-11-11	2014-11-11
145	2	0	0	0	0	0	0	0	1	0	1	0	0	0	2014-08-05	2014-12-01	2014-12-01
146	1	0	0	0	0	0	1	1	4	1	4	1	1	1	2014-08-05	2014-09-01	2014-11-15
147	1	0	0	0	0	1	1	1	4	1	4	1	1	0	2014-08-05	2808/2014	2014-11-25
148	1		0	1	1	0	0	0	1	0	1	0	0	0	2014-09-02	2014-11-25	2014-11-25
149	2	0	0	1	1	0	1	1	4	1	4	0	1	1	2014-07-09	2014-09-24	2014-09-24
150	1		0	0	0	0	0	0	1	0	1	0	0	0	2014-09-09	2014-12-02	2014-12-02
151	1	0	0	0	0	0	1	1	4	1	4	1	1	1	2014-09-23	2014-11-05	2014-11-05
152	2	0	0	0	1	0	1	1	4	1	4	1	1	0	2014-08-15	2014-11-04	2014-11-25
153	0	0	0	0	0	0	1	1	4	1	4	0	0	0	2014-02-26	2014-12-02	2014-12-02
154	0	0	0	0	0	0	1	0	3	0	3	1	1	1	2014-09-01	2014-11-23	2014-11-23
155	1	0	0	0	0	0	0	0	1	0	1	1	1	0	2014-01-08	2014-04-17	2014-07-25
156	1	1	1	0	1	0	1	0	3	1	4	1	1	1	2012-11-08	2013-01-18	2013-09-25
157	1	0	0	1	1	0	0	1	2	0	2	0	1	0	2013-11-15	2014-06-27	2014-10-13
158	1	0	0	1	1	na	1	1	4	1	4	1	1	1	2013-10-04	2013-11-01	2013-11-16
159	0	0	0	0	0	0	1	1	4	1	4	1	1	1	2013-08-19	2013-09-13	2013-09-23
160	1	0	0	1	1	0	0	0	1	0	1	1	1	1	2013-08-30	2013-12-17	2014-09-29
161	0	1	1	1	1	1	0	0	1	0	1	1	1	1	2013-03-01	2013-04-19	2013-07-06
162	1	1	0	1	1	0	1	1	4	1	4	1	1	1	2014-02-20	2014-03-19	2014-05-09
163	1	1	1	0	1	0	0	1	2	1	2	1	1	1	2013-02-01	2013-04-03	2013-10-11
164	1	0	0	0	1	0	1	0	3	1	4	0	1	1	2013-08-16	2013-11-07	2013-11-07
165	1	0	0	1	0	0	1	1	4	1	4	1	1	0	2014-04-23	2014-07-04	2014-07-04
166	0	0	0	0	1	0	1	1	4	1	4	0	1	1	2013-08-14	2014-02-20	2014-02-28
167	0	0	0	0	0	0	1	0	3	0	3	0	0	0	2014-06-06	2014-10-01	2014-10-01
168	2	0	0	0	0	0	0	0	1	0	1	0	0	0	2013-10-09	2014-10-08	2014-10-08
169	2	0	0	0	0	0	1	0	3	1	4	0	1	1	2013-09-13	2014-01-03	2014-03-05
170	1	0	0	1	1	1	0	0	1	0	1	0	1	1	2013-07-19	2013-12-10	2014-05-20
171	1	0	0	0	0	1	0	0	1	0	1	0	0	0	2013-12-06	2014-09-19	2014-09-19
172	1	0	0	1	1	1	1	1	4	1	4	1	1	0	2014-06-13	2014-09-24	2014-11-05
173	0	1	1	1	1	0	1	1	4	1	4	1	1	1	2012-08-12	2012-12-17	2013-01-25
174	2	0	0	0	0	0	0	0	1	0	1	1	1	0	2013-07-19	2014-06-25	2014-07-04
175	1	0	0	1	1	0	0	0	1	0	1	0	0	0	2014-04-04	2014-10-06	2014-10-06
176	0	0	0	1	0	1	1	1	4	1	4	1	1	1	2013-08-23	2013-10-31	2013-11-02
177	1	1	0	1	1	0	0	0	1	0	1	0	1	0	2013-12-19	2014-07-24	2014-10-10
178	1	0	0	1	1	1	1	0	3	1	4	1	0	0	2014-04-09	2014-10-24	2014-10-24
179	0	0	0	0	1	0	0	0	1	0	1	0	1	0	2014-01-24	2014-07-22	2014-09-30
180	1	0	0	0	1	0	1	1	4	1	4	1	1	0	2014-04-23	2014-07-04	2014-10-15
181	1	0	0	1	0	0	1	0	1	1	2	0	1	0	2014-03-12	2014-10-22	2014-10-22
182	0	0	0	0	0	0	0	0	1	0	1	0	1	0	2013-10-09	2014-06-25	2014-11-04
183	0	1	0	1	1	0	0	0	1	0	1	0	1	0	2013-04-03	2013-10-07	2014-09-16
184	1	1	0	1	1	1	1	1	4	1	4	1	1	1	2012-10-16	2012-11-17	2012-11-23
185	1	1	0	1	1	0	1	1	4	1	4	1	1	1	2012-11-27	2013-03-05	2013-07-01
186	1	1	0	1	1	0	1	1	4	1	4	1	1	0	2012-09-26	2013-01-20	2013-08-29
187	0	1	0	0	0	0	0	1	2	1	2	1	1	1	2013-04-04	2013-10-04	2014-01-31
188	0	1	0	1	1	0	1	1	4	1	4	1	1	1	2012-11-20	2013-04-02	2013-06-10
189	1	1	0	1	1	0	0	0	1	0	1	1	1	0	2013-02-07	2013-05-07	2014-06-21
190	2	1	0	1	1	0	1	1	4	1	4	0	1	0	2013-01-17	2014-04-09	2014-04-17
191	1	1	0	0	0	1	0	0	1	0	1	0	1	1	2013-01-17	2014-01-30	2014-05-16
192	2	1	0	1	1	0	0	0	1	1	4	1	1	1	2012-10-16	2012-11-23	2012-12-09
193	2	1	0	0	1	1	1	1	4	1	4	1	1	1	2013-01-14	2013-02-05	2013-04-24
